# Supplementary material for: Victorian Institute of Sport Assessment questionnaire specifically tailored for greater trochanteric pain syndrome for the Dutch population
Source: J Hip Preserv Surg. 2024 Aug 28;11(4):257–62. doi: 10.1093/jhps/hnae026 (PMC11744470; doi:10.1093/jhps/hnae026)
Supplement: hnae026_Supp [file hnae026_supp.zip]

Archive with 1 entries (1 files):
- suppl_data/APPENDIX1-2.pdf
